# Supplementary material for: Relation Between Awe and Environmentalism: The Role of Social Dominance Orientation
Source: Front Psychol. 2018 Dec 3;9:2367. doi: 10.3389/fpsyg.2018.02367 (PMC6286991; doi:10.3389/fpsyg.2018.02367)
Supplement: Supplementary file 1 [file Data_Sheet_1.ZIP]

Archive with 4 entries (3 files):
- Data Sheet/Data of Study 1.sav
- Data Sheet/Data of Study 2.sav
- Data Sheet/Data of Study 3.sav
- Data Sheet/
